# Supplementary material for: Profiling steroid hormone landscape of bladder cancer reveals depletion of intratumoural androgens to castration levels: a cross-sectional study
Source: eBioMedicine. 2024 Sep 28;108:105359. doi: 10.1016/j.ebiom.2024.105359 (PMC11459583; doi:10.1016/j.ebiom.2024.105359)
Supplement: Supplementary Tables [file mmc3.xlsx]

## Sheet: Table S1 - RC profile
Table S1 - The steroid profile of the RC cohort.
Concentrations are reported as pmol/g or pmol/ml; 1 g of tissue was considered to be equal to 1 ml of serum. In statistical analysis, measurements outside of the detection range substituted with 0 (<LLOQ) or corresponding ULOQ value.
Steroid	Concentration, median [IQR]			Median of differences [95% CI]		p-value1	q-value2	statistic	df.error	n.obs	effect size [95% CI]3	Tissue / serum ratio, median [IQR]
	tumor	non-tumor	serum	serum - tumor	serum - non-tumor							non-tumor tsr	tumor tsr
UC	n = 16	n = 16	n = 14
11-KDHT	<lloq	<lloq	<lloq
DHT	0.00 [0.00, 0.00]	<lloq	0.54 [0.35, 0.89]	0.50 [0.33, 0.89]	0.54 [0.35, 0.89]	<0.0001	0.00012	24	2	14	0.85 [0.73, 1.0]		0.00 [0.00, 0.00]
11-KT	0.00 [0.00, 0.00]	<lloq	0.26 [0.15, 0.42]	0.19 [0.07, 0.41]	0.26 [0.14, 0.41]	<0.0001	0.00053	20	2	14	0.73 [0.57, 1.0]		0.00 [0.00, 0.00]
Testosterone	0.74 [0.55, 1.3]	0.77 [0.41, 0.98]	9.0 [6.0, 10]	7.8 [3.7, 8.5]	7.9 [4.7, 9.5]	<0.0001	0.00041	21	2	14	0.76 [0.75, 1.0]	0.09 [0.06, 0.15]	0.11 [0.06, 0.20]
11β-OHT	0.19 [0.00, 0.33]	0.00 [0.00, 0.17]	0.13 [0.06, 0.20]	0.04 [-0.15, 0.11]	0.07 [0.03, 0.13]	0.025	0.25	7.4	2	14	0.26 [0.11, 1.0]	0.00 [0.00, 0.26]	0.59 [0.00, 2.9]
11-KA4	0.00 [0.00, 0.00]	<lloq	0.33 [0.19, 0.50]	0.26 [0.15, 0.48]		<0.0001	<0.0001	27	2	14	0.98 [0.95, 1.0]		0.00 [0.00, 0.00]
11βOHA4	1.6 [0.91, 3.9]	2.2 [1.4, 3.8]	2.6 [1.8, 3.3]	0.31 [-1.3, 1.7]	0.46 [-1.3, 1.4]	0.75	1	0.57	2	14	0.02 [0.01, 1.0]	0.82 [0.43, 1.7]	0.73 [0.46, 1.5]
DHEA	23 [12, 35]	23 [13, 35]	2.6 [1.3, 3.1]	-18 [-42, -11]	-19 [-33, -10]	<0.0001	0.00041	21	2	14	0.75 [0.75, 1.0]	11 [4.3, 13]	12 [4.5, 18]
A4	1.3 [0.59, 2.4]	1.4 [0.82, 2.1]	1.3 [1.2, 2.0]	-0.03 [-1.7, 0.50]	-0.11 [-0.62, 0.26]	0.81	1	0.43	2	14	0.02 [0.01, 1.0]	1.1 [0.78, 1.4]	1.0 [0.63, 1.7]
DHA4	0.43 [0.27, 0.72]	0.56 [0.34, 1.0]	0.11 [0.09, 0.14]	-0.29 [-0.51, -0.08]	-0.41 [-0.89, -0.21]	0.0013	0.016	13	2	14	0.47 [0.29, 1.0]	3.6 [2.9, 9.5]	3.3 [1.6, 5.6]
Oestradiol	<lloq	<lloq	0.00 [0.00, 0.00]
Oestrone	0.19 [0.11, 0.32]	0.36 [0.14, 0.59]	0.10 [0.06, 0.12]	-0.08 [-0.25, -0.04]	-0.20 [-0.51, -0.09]	0.0084	0.092	9.6	2	14	0.34 [0.16, 1.0]	4.0 [2.9, 5.6]	2.0 [1.4, 3.5]
Corticosterone	5.2 [1.4, 12]	11 [3.8, 15]	4.7 [3.4, 11]	0.70 [-2.8, 2.9]	-2.4 [-12, 1.3]	0.49	1	1.4	2	14	0.05 [0.01, 1.0]	1.5 [0.61, 2.1]	0.83 [0.24, 1.5]
Cortisol	94 [57, 130]	131 [110, 195]	134 [134, 134]	40 [-8.0, 66]	3.1 [-81, 24]	0.030	0.27	7.0	2	14	0.25 [0.07, 1.0]	0.98 [0.82, 1.6]	0.70 [0.47, 0.90]
Cortisone	19 [9.5, 30]	13 [9.0, 17]	46 [35, 53]	20 [6.4, 34]	31 [18, 33]	0.0014	0.0019	18	2	14	0.63 [0.46, 1.0]	0.35 [0.22, 0.50]	0.54 [0.25, 0.82]
11-Deoxycortisol	0.75 [0.52, 1.6]	0.94 [0.70, 2.1]	0.57 [0.23, 1.0]	-0.24 [-1.0, 0.07]	-0.50 [-1.7, 0.09]	0.13	0.86	4.0	2	14	0.14 [0.04, 1.0]	1.9 [0.65, 5.1]	1.6 [0.84, 3.9]
21-OHP4	0.00 [0.00, 0.09]	0.16 [0.00, 0.37]	0.06 [0.04, 0.09]	0.04 [-0.12, 0.04]		0.12	0.86	4.2	2	13	0.16 [0.05, 1.0]	3.2 [0.00, 5.1]	0.00 [0.00, 1.5]
Aldosterone	<lloq	<lloq	0.00 [0.00, 0.00]
17-OHP5	2.3 [0.99, 4.4]	3.0 [1.7, 6.8]	0.85 [0.66, 2.7]	-0.68 [-2.3, 0.03]	-1.9 [-5.5, 0.22]	0.26	1	2.7	2	14	0.10 [0.01, 1.0]	2.3 [0.76, 5.1]	1.6 [1.0, 3.3]
17-OHP4	0.86 [0.57, 2.1]	1.0 [0.70, 2.2]	2.0 [1.2, 2.2]	0.49 [-0.18, 1.1]	0.70 [-1.0, 1.1]	0.26	1	2.7	2	14	0.10 [0.01, 1.0]	0.56 [0.30, 1.4]	0.63 [0.40, 0.95]
Pregnenolone	14 [10, 24]	10 [7.7, 16]	0.88 [0.55, 1.5]	-13 [-22, -10]	-9.6 [-14, -7.0]	<0.0001	0.00015	23	2	14	0.83 [0.76, 1.0]	9.9 [7.5, 16]	14 [11, 24]
Progesterone	0.32 [0.11, 0.99]	0.32 [0.16, 0.45]	0.14 [0.10, 0.16]	-0.20 [-0.88, -0.08]	-0.18 [-0.38, 0.00]	0.030	0.27	7.0	2	14	0.25 [0.04, 1.0]	2.2 [0.96, 3.0]	2.6 [1.4, 4.4]
SCC (n = 1)
11-KDHT	<lloq	<lloq	<lloq
DHT	9.0	6.9	1.7									4.2	5.4
11-KT	2.0	0.62	0.55									1.1	3.6
Testosterone	6.4	1.8	18									0.10	0.36
11β-OHT	4.3	1.3	0.16									7.9	27
11-KA4	0.74	0.65	0.71									0.93	1.1
11βOHA4	6.0	6.9	5.0									1.4	1.2
DHEA	93	53	17									3.2	5.6
A4	13	12	3.8									3.2	3.5
DHA4	33	99	0.58									171	56
Oestradiol	<lloq	<lloq	<lloq
Oestrone	2.0	1.8	0.07									24	27
Corticosterone	7.6	4.5	15									0.30	0.50
Cortisol	96	53	>uloq									0.40	0.71
Cortisone	53	22	68									0.32	0.78
11-Deoxycortisol	0.27	0.10	1.0									0.10	0.26
21-OHP4	0.22	0.00	0.11									0.00	1.9
Aldosterone	<lloq	<lloq	0.00
17-OHP5	6.1	2.7	6.0									0.44	1.0
17-OHP4	0.82	0.69	3.1									0.22	0.27
Pregnenolone	21	11	2.8									3.9	7.5
Progesterone	0.30	0.18	0.18									0.98	1.6
NEC (n = 2)
11-KDHT	<lloq	<lloq	<lloq
DHT	<lloq	<lloq	1.1 [0.73, 1.4]
11-KT	<lloq	<lloq	0.76 [0.59, 0.94]
Testosterone	1.0 [1.0, 1.0]	1.5 [1.1, 1.9]	10 [8.3, 13]									0.14 [0.13, 0.15]	0.12 [0.09, 0.14]
11β-OHT	<lloq	<lloq	0.25 [0.20, 0.30]
11-KA4	0.96 [0.67, 1.2]	<lloq	0.74 [0.64, 0.84]										1.2 [0.94, 1.4]
11βOHA4	1.9 [1.2, 2.5]	1.6 [1.4, 1.8]	6.8 [5.3, 8.4]									0.33 [0.23, 0.43]	0.46 [0.26, 0.66]
DHEA	8.9 [6.4, 11]	24 [15, 34]	4.5 [4.4, 4.6]									5.1 [3.1, 7.1]	1.9 [1.4, 2.4]
A4	0.94 [0.81, 1.1]	1.2 [1.2, 1.2]	2.2 [2.2, 2.3]									0.53 [0.51, 0.54]	0.42 [0.36, 0.48]
DHA4	0.79 [0.64, 0.94]	0.50 [0.47, 0.53]	0.19 [0.18, 0.19]									2.7 [2.6, 2.8]	4.3 [3.5, 5.2]
Oestradiol	<lloq	<lloq	<lloq
Oestrone	0.37 [0.22, 0.52]	0.83 [0.46, 1.2]	0.07 [0.06, 0.08]									9.5 [5.6, 13]	4.4 [2.9, 5.8]
Corticosterone	6.1 [3.4, 8.8]	6.7 [4.4, 9.0]	20 [19, 22]									0.38 [0.23, 0.53]	0.36 [0.19, 0.53]
Cortisol	54 [35, 74]	116 [97, 134]	>uloq									0.86 [0.72, 1.0]	0.41 [0.26, 0.55]
Cortisone	63 [47, 79]	17 [16, 19]	72 [72, 73]									0.24 [0.22, 0.26]	0.88 [0.65, 1.1]
11-Deoxycortisol	0.90 [0.50, 1.3]	0.49 [0.34, 0.63]	1.5 [1.2, 1.8]									0.50 [0.30, 0.71]	1.0 [0.54, 1.5]
21-OHP4	0.10 [0.05, 0.15]	<lloq	0.12 [0.10, 0.14]										1.2 [0.62, 1.9]
Aldosterone	<lloq	<lloq	<lloq
17-OHP5	3.2 [1.9, 4.5]	2.0 [1.5, 2.4]	3.3 [2.6, 4.0]									0.90 [0.56, 1.2]	1.6 [0.89, 2.4]
17-OHP4	1.3 [0.87, 1.6]	0.89 [0.86, 0.92]	2.5 [2.2, 2.8]									0.39 [0.33, 0.45]	0.63 [0.39, 0.86]
Pregnenolone	13 [12, 14]	7.0 [5.6, 8.3]	1.3 [1.0, 1.6]									7.8 [5.1, 11]	11 [9.6, 13]
Progesterone	0.18 [0.15, 0.21]	0.19 [0.15, 0.22]	0.19 [0.17, 0.22]									1.1 [0.81, 1.5]	1.1 [0.79, 1.5]
AdenoCa (n = 1)
11-KDHT	<lloq	<lloq	<lloq
DHT	<lloq	<lloq	0.19
11-KT	<lloq	<lloq	0.27
Testosterone	1.6	1.1	3.6									0.31	0.43
11β-OHT	0.26	0.50	0.10									5.0	2.6
11-KA4	<lloq	<lloq	0.69
11βOHA4	6.8	8.8	3.5									2.5	1.9
DHEA	104	177	8.8									20	12
A4	6.8	7.0	3.1									2.2	2.2
DHA4	0.93	1.1	0.16									6.5	5.7
Oestradiol	<lloq	<lloq	<lloq
Oestrone	1.3	3.9	0.15									26	8.7
Corticosterone	9.0	20	1.9									11	4.8
Cortisol	243	375	>uloq									2.8	1.8
Cortisone	54	26	63									0.42	0.85
11-Deoxycortisol	0.94	0.96	0.09									11	10
21-OHP4	<lloq	<lloq	<lloq
Aldosterone	<lloq	<lloq	<lloq
17-OHP5	8.3	9.1	0.55									17	15
17-OHP4	1.6	1.5	1.1									1.4	1.5
Pregnenolone	14	19	0.36									52	39
Progesterone	0.50	0.37	0.10									3.7	4.9
1 Friedman rank sum test
2 Holm adjustment for multiple testing
3 Kendall's W
UC: urothelial carcinoma; SCC: squamous cell carcinoma; NEC: neuroendocrine carcinoma; AdenoCA: Adenocarcinoma

## Sheet: Table S2 - TUR-BT profile
Table S2 - The steroid profile of the TURBT cohort.
Concentrations are reported as pmol/ml or pmol/g; 1 g of tissue is considered to be equal to 1 ml of serum. In statistical analysis, measurements outside of the detection range substituted with 0 (<LLOQ) and corresponding ULOQ value.
Steroid	Concentration, median [IQR]		difference in medians	p-value1	q-value2	statistic	n.obs	effect size [95% CI]3	Tissue / serum ratio, median [IQR]
	tumor	serum	[95% CI]
Males - UC (n = 23)
11-KDHT	<lloq	0.00 [0.00, 0.00]
DHT	<lloq	0.92 [0.61, 1.2]	0.92 [0.60, 1.1]	<0.0001	0.00067	210	20	1.0 [1.0, 1.0]
11-KT	0.00 [0.00, 0.00]	0.63 [0.46, 1.2]	0.63 [0.46, 0.91]	<0.0001	0.00055	276	23	1.0 [1.0, 1.0]	0.00 [0.00, 0.00]
Testosterone	0.16 [0.09, 0.40]	9.6 [8.6, 12]	9.5 [8.6, 11]	<0.0001	0.00055	276	23	1.0 [1.0, 1.0]	0.02 [0.01, 0.06]
11β-OHT	<lloq	0.33 [0.22, 0.41]	0.33 [0.23, 0.38]	<0.0001	0.00055	276	23	1.0 [1.0, 1.0]
11-KA4	0.00 [0.00, 0.00]	0.56 [0.40, 0.83]	0.56 [0.42, 0.72]	<0.0001	0.00055	253	22	1.0 [1.0, 1.0]	0.00 [0.00, 0.00]
11βOHA4	0.73 [0.42, 0.88]	4.7 [3.2, 6.6]	4.1 [2.8, 5.5]	<0.0001	0.00055	276	23	1.0 [1.0, 1.0]	0.13 [0.06, 0.19]
DHEA	13 [8.2, 26]	7.8 [3.9, 13]	-6.7 [-15, -3.2]	0.0025	0.0074	38	23	-0.72 [-0.88, -0.42]	2.7 [1.3, 4.0]
A4	1.0 [0.48, 1.6]	3.0 [1.6, 4.2]	1.2 [0.46, 1.7]	0.013	0.018	220	23	0.59 [0.21, 0.82]	0.33 [0.23, 0.76]
DHA4	0.00 [0.00, 0.00]	0.14 [0.09, 0.23]	0.11 [0.06, 0.16]	0.0091	0.018	191	21	0.65 [0.29, 0.85]	0.00 [0.00, 0.00]
Oestradiol	<lloq	0.00 [0.00, 0.00]
Oestrone	0.06 [0.04, 0.11]	0.15 [0.11, 0.18]	0.10 [0.05, 0.10]	0.00056	0.0022	252	23	0.83 [0.61, 0.93]	0.39 [0.22, 0.65]
Corticosterone	1.0 [0.00, 1.5]	14 [7.8, 27]	10 [7.9, 20]	<0.0001	0.00055	276	23	1.0 [1.0, 1.0]	0.04 [0.00, 0.11]
Cortisol	17 [7.7, 26]	>uloq	117 [111, 122]	<0.0001	0.00055	276	23	1.0 [1.0, 1.0]	0.13 [0.06, 0.19]
Cortisone	5.6 [4.2, 8.4]	57 [52, 68]	53 [44, 58]	<0.0001	0.00055	276	23	1.0 [1.0, 1.0]	0.09 [0.08, 0.14]
11-Deoxycortisol	0.00 [0.00, 0.00]	1.6 [0.59, 2.3]	1.5 [0.66, 2.0]	<0.0001	0.00055	276	23	1.0 [1.0, 1.0]	0.00 [0.00, 0.00]
21-OHP4	0.00 [0.00, 0.00]	0.14 [0.09, 0.36]	0.13 [0.08, 0.21]	0.00015	0.00092	263	23	0.91 [0.78, 0.96]	0.00 [0.00, 0.00]
Aldosterone	<lloq	0.00 [0.00, 0.00]
17-OHP5	0.00 [0.00, 1.1]	4.8 [1.1, 7.6]	3.6 [1.2, 5.5]	<0.0001	0.00055	276	23	1.0 [1.0, 1.0]	0.00 [0.00, 0.12]
17-OHP4	<lloq	2.2 [1.9, 3.4]	2.2 [1.9, 3.1]	<0.0001	0.00055	276	23	1.0 [1.0, 1.0]
Pregnenolone	8.5 [5.9, 17]	1.7 [0.92, 3.3]	-6.6 [-14, -5.3]	<0.0001	0.00055	0.00	23	-1.0 [-1.0, -1.0]	5.4 [4.2, 7.9]
Progesterone	0.65 [0.30, 1.2]	0.18 [0.13, 0.30]	-0.37 [-0.76, -0.17]	0.00015	0.00092	13	23	-0.91 [-0.96, -0.78]	2.3 [1.7, 6.5]
Males - AdenoCA (n = 1)
11-KDHT	<lloq	<lloq
DHT	<lloq	0.66
11-KT	<lloq	1.2
Testosterone	0.22	10							0.02
11β-OHT	<lloq	0.49
11-KA4	<lloq	0.62
11βOHA4	<lloq	4.8
DHEA	11	10							1.0
A4	0.48	2.8							0.17
DHA4	<lloq	0.28
Oestradiol	<lloq	<lloq
Oestrone	0.30	0.11							2.6
Corticosterone	<lloq	9.3
Cortisol	11	>uloq							0.08
Cortisone	<lloq	64
11-Deoxycortisol	<lloq	0.92
21-OHP4	<lloq	0.13
17-OHP5	<lloq	3.3
17-OHP4	<lloq	3.8
Pregnenolone	3.3	2.3							1.4
Progesterone	0.21	0.20							1.0
Aldosterone	<lloq	<lloq
Females - UC	n = 2	n = 1
11-KDHT	0.00 [0.00, 0.00]	0.00
DHT	0.00 [0.00, 0.00]	0.10
11-KT	0.00 [0.00, 0.00]	0.36
Testosterone	0.08 [0.07, 0.08]	0.42
11β-OHT	0.00 [0.00, 0.00]	0.16
11αOHA4	0.00 [0.00, 0.00]	0.00
11-KA4	0.00 [0.00, 0.00]	0.34
11βOHA4	0.74 [0.67, 0.81]	2.3
DHEA	20 [16, 23]	12
A4	0.44 [0.39, 0.48]	1.5
DHA4	0.00 [0.00, 0.00]	0.09
Oestradiol	0.00 [0.00, 0.00]	0.00
Oestrone	0.00 [0.00, 0.00]	0.10
Corticosterone	2.5 [1.3, 3.8]	13
Cortisol	21 [18, 24]	134
Cortisone	4.1 [3.8, 4.3]	47
11-Deoxycortisol	0.00 [0.00, 0.00]	0.49
21-OHP4	0.00 [0.00, 0.00]	0.11
Aldosterone	0.00 [0.00, 0.00]	0.00
17-OHP5	1.5 [1.1, 1.9]	3.3
17-OHP4	0.00 [0.00, 0.00]	0.56
Pregnenolone	15 [13, 17]	2.5
Progesterone	0.57 [0.56, 0.59]	0.12
1 Wilcoxon signed rank test
2 Holm
3 r (rank biserial)

## Sheet: Table S3 - T vs non-T ster
Table S3 - Comparisons of steroid levels between paired tumor and non-tumor samples within the RC cohort.
Only UC cases are included. All concentrations are in pmol/g. In statistical analysis, measurements outside of the quantification range substituted with 0 (<LLOQ) and corresponding ULOQ value.
Steroid	Concentration, median [IQR]		median of paired	statistic	p-value1	q-value2	effect size3	n.obs
	Tumor (n = 16)	Non-tumor (n = 16)	differences [95% CI]				[95% CI]
Testosterone	0.74 [0.55, 1.3]	0.77 [0.41, 0.98]	0.15 [-0.34, 0.47]	85	0.39	1	0.25 [-0.31, 0.68]	16
11β-OHT	0.19 [0.00, 0.33]	0.00 [0.00, 0.17]	0.04 [0.00, 0.24]	54	0.068	0.8	0.64 [0.02, 0.90]	16
11βOHA4	1.6 [0.91, 3.9]	2.2 [1.4, 3.8]	0.18 [-0.68, 0.61]	71	0.89	1	0.04 [-0.47, 0.54]	16
DHEA	23 [12, 35]	23 [13, 35]	-2.3 [-13, 9.6]	66	0.94	1	-0.03 [-0.53, 0.48]	16
A4	1.3 [0.59, 2.4]	1.4 [0.82, 2.1]	0.24 [-0.91, 1.1]	82	0.48	1	0.21 [-0.35, 0.66]	16
DHA4	0.43 [0.27, 0.72]	0.56 [0.34, 1.0]	-0.25 [-0.47, 0.17]	40	0.16	1	-0.41 [-0.77, 0.16]	16
Oestrone	0.19 [0.11, 0.32]	0.36 [0.14, 0.59]	-0.18 [-0.50, -0.01]	31	0.059	0.7	-0.54 [-0.82, -0.05]	16
Corticosterone	5.2 [1.4, 12]	11 [3.8, 15]	-1.3 [-8.1, 0.14]	36	0.18	1	-0.40 [-0.76, 0.15]	16
Cortisol	94 [57, 130]	131 [110, 195]	-21 [-87, -5.2]	23	0.021	0.3	-0.66 [-0.87, -0.23]	16
Cortisone	19 [9.5, 30]	13 [9.0, 17]	3.2 [-0.34, 9.3]	111	0.028	0.4	0.63 [0.19, 0.86]	16
S	0.75 [0.52, 1.6]	0.94 [0.70, 2.1]	0.13 [-0.51, 0.32]	69	0.63	1	0.15 [-0.42, 0.63]	16
17-OHP5	2.3 [0.99, 4.4]	3.0 [1.7, 6.8]	-0.21 [-1.7, 0.52]	43	0.28	1	-0.28 [-0.70, 0.28]	16
17-OHP4	0.86 [0.57, 2.1]	1.0 [0.70, 2.2]	0.15 [-0.58, 0.45]	73	0.82	1	0.07 [-0.48, 0.58]	16
Pregnenolone	14 [10, 24]	10 [7.7, 16]	3.2 [1.0, 6.4]	106	0.052	0.7	0.56 [0.07, 0.83]	16
Progesterone	0.32 [0.11, 0.99]	0.32 [0.16, 0.45]	0.07 [-0.14, 0.54]	93	0.21	1	0.37 [-0.19, 0.74]	16
1 Wilcoxon signed rank test
2 Holm adjustment
3 r (rank biserial)

## Sheet: Table S4 - T vs non-T DGE
Table S4 - Differential gene expression analysis of steroidogenic enzymes between paired tumor vs non-tumor tissues within the RC cohort.
symbol	fdr	pvalue	fc	log2fc	tumor mean	tumor SD	non-tumor mean	non-tumor SD
AKR1C1	0	6.99079e-07	-5.28537	-2.402	25.0013	26.6884	110.874	80.4037
AKR1C2	0	1.52526e-06	-6.45598	-2.69064	41.3417	58.8166	195.426	201.17
AKR1C3	0	0.000103591	-3.61749	-1.85499	45.7296	62.9524	109.623	88.7735
AKR1C4	0.0202783	0.00598503	-1.80919	-0.855342	1.12754	1.47653	3.01808	2.79602
HSD11B1	0.155996	0.0717851	-1.38323	-0.468043	4.70299	6.4583	5.1055	3.71813
HSD11B2	0.334624	0.203117	1.24987	0.321782	6.62535	6.28522	4.27922	2.93828
HSD17B1	0.228165	0.120312	1.26988	0.344693	27.1575	8.49241	21.1895	7.34755
HSD17B2	0	9.53289e-08	-7.74088	-2.9525	10.4913	14.2913	59.3712	36.596
HSD17B6	0.00228137	0.000708929	-2.45071	-1.2932	8.79333	11.4877	19.8856	21.3264
SRD5A1	0.00290909	0.00095313	2.1823	1.12585	15.4474	15.9936	4.92398	1.70165
SRD5A2	0	3.12361e-05	-3.75405	-1.90845	1.13688	3.82649	8.16852	13.2396
STS	0.0208415	0.00618532	-1.92033	-0.941355	24.8219	25.0215	39.3853	26.4661
SULT2A1	0.070529	0.0257863	-1.6107	-0.687685	0.733035	1.48816	2.12439	2.6154
SULT2B1	0.0157113	0.00466988	2.06283	1.04462	7.68353	15.1842	1.47057	1.80545
UGT2B7	0.887766	0.820771	-1.03841	-0.0543805	2.01899	3.9521	1.76053	3.38016
AR	0.000892857	0.000267525	-3.02934	-1.59901	21.3475	34.2733	27.9255	13.2081
ESR1	0.00290909	0.000835812	-2.36142	-1.23966	3.23361	2.92226	8.11802	5.08154
ESR2	0.241734	0.130906	-1.27435	-0.349761	1.55888	1.00913	2.47317	1.88136
PGR	0	9.53289e-08	-5.75546	-2.52493	0.737581	0.959987	10.3824	7.12835
NR3C1	0.170893	0.0811481	-1.36979	-0.453956	33.4532	25.4189	39.7572	15.2245
NR3C2	0	0.000110868	-2.97159	-1.57123	7.57226	10.5302	17.0987	13.7357
OXER1	0	1.54751e-05	-3.51115	-1.81194	1.92067	1.44094	9.0596	4.30516
SLC39A9	0.939586	0.903169	1.0165	0.0236105	49.7599	16.171	48.3695	12.9485

## Sheet: Table S5 - HGvsLG ster
Table S5 - Comparisons of steroid levels between high- vs low-grade samples within the TURBT cohort.
Only males with UC are included. Only steroid with more than five unique measurements are shown. Tumour sample concentrations are in pmol/g and serum sample concentrations in pmol/ml. In statistical analysis, measurements outside of the detection range substituted with 0 (<LLOQ) and corresponding ULOQ value.
	Concentration, median [IQR]		difference in medians [95% CI]	statistic	p-value1	q-value2	effect size3 [95% CI]	n.obs
	High-grade (n = 12)	Low-grade (n = 11)
Tumor
Testosterone	0.40 [0.20, 0.65]	0.10 [0.08, 0.14]	0.30 [0.07, 0.56]	107	0.013	0.14	0.62 [0.24, 0.84]	23
11βOHA4	0.74 [0.51, 0.93]	0.66 [0.00, 0.88]	0.08 [-0.31, 0.86]	77	0.52	1	0.17 [-0.30, 0.57]	23
DHEA	21 [10, 33]	11 [7.7, 13]	9.2 [-2.5, 23]	91	0.13	1	0.38 [-0.08, 0.71]	23
A4	1.1 [0.75, 2.9]	0.72 [0.40, 1.1]	0.41 [-0.28, 2.9]	90	0.15	1	0.36 [-0.10, 0.70]	23
Oestrone	0.09 [0.05, 0.15]	0.06 [0.02, 0.08]	0.03 [-0.03, 0.10]	91	0.13	1	0.38 [-0.08, 0.71]	23
Corticosterone	1.1 [0.92, 1.2]	0.00 [0.00, 2.4]	1.1 [-0.78, 1.3]	68	0.92	1	0.03 [-0.42, 0.47]	23
Cortisol	18 [7.9, 32]	15 [9.5, 22]	2.9 [-11, 19]	74	0.64	1	0.12 [-0.35, 0.54]	23
Cortisone	6.3 [5.3, 8.0]	4.8 [1.9, 8.8]	1.5 [-5.6, 4.8]	85	0.27	1	0.28 [-0.19, 0.65]	23
17-OHP5	0.00 [0.00, 0.86]	0.00 [0.00, 1.4]	0.00 [-1.6, 0.70]	53	0.4	1	-0.20 [-0.59, 0.28]	23
Pregnenolone	10 [6.7, 22]	6.4 [5.1, 12]	4.0 [-4.9, 16]	92	0.12	1	0.39 [-0.07, 0.72]	23
Progesterone	0.85 [0.34, 1.5]	0.48 [0.26, 0.81]	0.37 [-0.30, 1.1]	89	0.17	1	0.35 [-0.12, 0.69]	23
Serum
DHT	0.75 [0.56, 1.2]	0.95 [0.76, 1.1]	-0.20 [-0.56, 0.24]	50	0.34	1	-0.24 [-0.62, 0.23]	23
11-KT	0.52 [0.39, 0.67]	1.1 [0.61, 1.3]	-0.59 [-0.96, -0.04]	30	0.029	0.50	-0.55 [-0.80, -0.13]	23
Testosterone	9.4 [8.2, 11]	11 [9.0, 13]	-1.8 [-12, 0.94]	50	0.34	1	-0.24 [-0.62, 0.23]	23
11β-OHT	0.22 [0.17, 0.32]	0.40 [0.34, 0.69]	-0.19 [-0.59, -0.07]	19	0.0042	0.076	-0.71 [-0.88, -0.39]	23
11-KA4	0.55 [0.35, 0.68]	0.58 [0.46, 0.87]	-0.03 [-0.41, 0.23]	46	0.36	1	-0.24 [-0.63, 0.24]	22
11βOHA4	4.0 [3.4, 6.3]	6.1 [3.6, 6.8]	-2.1 [-5.4, 0.81]	51	0.37	1	-0.23 [-0.61, 0.25]	23
DHEA	6.3 [2.8, 12]	11 [5.6, 13]	-4.6 [-11, 2.8]	50	0.34	1	-0.24 [-0.62, 0.23]	23
A4	2.4 [1.4, 4.0]	3.0 [2.1, 4.0]	-0.60 [-2.8, 1.3]	56	0.56	1	-0.15 [-0.56, 0.32]	23
DHA4	0.13 [0.11, 0.20]	0.18 [0.08, 0.24]	-0.05 [-0.14, 0.06]	64	0.93	1	-0.03 [-0.47, 0.42]	23
Oestrone	0.14 [0.11, 0.16]	0.16 [0.13, 0.20]	-0.02 [-0.07, 0.03]	53	0.44	1	-0.20 [-0.59, 0.28]	23
Corticosterone	13 [7.9, 23]	14 [7.7, 35]	-1.8 [-34, 11]	62	0.83	1	-0.06 [-0.50, 0.40]	23
Cortisone	56 [52, 65]	58 [50, 71]	-2.0 [-15, 16]	60	0.73	1	-0.09 [-0.52, 0.37]	23
11-Deoxycortisol	1.1 [0.60, 1.9]	2.2 [0.74, 2.5]	-1.1 [-2.1, 0.60]	49	0.31	1	-0.26 [-0.63, 0.22]	23
21-OHP4	0.12 [0.09, 0.25]	0.19 [0.08, 0.36]	-0.07 [-0.28, 0.10]	62	0.83	1	-0.06 [-0.50, 0.40]	23
17-OHP5	2.2 [1.1, 6.9]	5.6 [1.7, 8.1]	-3.4 [-7.2, 2.3]	53	0.44	1	-0.20 [-0.59, 0.28]	23
17-OHP4	2.1 [1.6, 3.6]	2.9 [2.1, 3.2]	-0.85 [-4.0, 0.47]	52	0.41	1	-0.21 [-0.60, 0.26]	23
Pregnenolone	1.2 [0.93, 3.3]	2.0 [1.0, 3.3]	-0.84 [-2.8, 0.96]	59	0.69	1	-0.11 [-0.53, 0.36]	23
Progesterone	0.19 [0.15, 0.24]	0.16 [0.13, 0.38]	0.03 [-0.12, 0.17]	71	0.78	1	0.08 [-0.39, 0.51]	23
1 Wilcoxon rank sum test
2 Holm adjustment
3 r (rank biserial)

## Sheet: Table S6 - HGvsLG DGE
Table S6 - Differential gene expression analysis of steroidogenic enzymes between high- and low-grade tumours within the TURBT cohort.
symbol	fdr	pvalue	fc	log2fc	High-grade mean	High-grade SD	Low-grade mean	Low-grade SD
AKR1C1	0.402345	0.226036	1.41973	0.505617	134.63	107.017	135.527	135.155
AKR1C2	0.378716	0.206674	1.46578	0.551663	221.279	116.298	280.413	400.515
AKR1C3	0.130592	0.0450175	1.80983	0.855853	149.306	95.2463	142.026	220.214
AKR1C4	0.232155	0.100438	1.46482	0.55072	4.58118	3.49261	3.93949	5.91124
HSD11B1	0.0134731	0.00230806	2.1132	1.07943	3.12812	4.2794	0.499642	0.335531
HSD11B2	0.0781102	0.0229386	1.81645	0.861125	9.31811	6.36195	4.60016	4.6673
HSD17B1	0.400075	0.22412	-1.20011	-0.263167	36.8542	18.8395	41.5027	7.19865
HSD17B2	0.0104712	0.00159085	-2.82932	-1.50045	71.1153	58.5525	183.152	100.796
HSD17B6	0.0134731	0.00239031	2.66212	1.41257	6.36566	9.92682	0.631242	0.97226
HSD3B1	0.153167	0.0558084	1.5438	0.626489	1.96705	3.08911	0.45226	0.498349
SRD5A1	0.751808	0.607719	-1.08479	-0.117419	9.2505	4.08891	9.69847	3.23732
STS	0.140051	0.0495152	1.50279	0.587647	34.7272	25.2098	21.5421	9.91515
SULT2A1	0.605649	0.428816	1.27941	0.355482	4.8641	5.5529	6.74144	14.3205
SULT2B1	0.0291214	0.00668973	2.11673	1.08184	3.63662	6.09125	0.355504	0.331933
AR	0.49652	0.311494	-1.43766	-0.52372	24.5863	26.2477	58.4625	57.8489
ESR1	0.033945	0.00820463	2.02095	1.01504	4.06958	5.91796	0.934401	1.05378
ESR2	0.970217	0.941892	-1.01629	-0.0233146	2.61862	1.48346	4.93637	7.78618
PGR	0.111155	0.0361715	1.55422	0.636191	1.99507	3.28664	0.503794	0.38174
NR3C1	0.775479	0.639746	1.11511	0.157183	22.6752	13.8089	22.6539	16.3262
NR3C2	0.435684	0.255065	1.31653	0.396742	5.7763	5.33252	4.09794	3.82147
OXER1	0.0627184	0.0173746	1.69005	0.757063	2.8135	2.08527	1.09971	0.936654
SLC39A9	0.676057	0.507628	-1.10157	-0.139559	60.3546	19.8793	65.5084	16.1696

## Sheet: Table S7 - MIBCvsNMIBC ster
Table S7 - comparisons of serum steroid levels between MIBC and NMIBC samples from both cohorts.
Only males with UC are included. Only steroid with more than five unique measurements are shown. Concentrations are in pmol/ml. In statistical analysis, measurements outside of the detection range substituted with 0 (<LLOQ) and corresponding ULOQ value.
	Concentration, median [IQR]		difference in medians [95% CI]	statistic	p-value1	q-value2	effect size [95% CI]3	n.obs
	MIBC (n = 17)	NMIBC (n = 20)
DHT	0.55 [0.35, 0.90]	0.92 [0.63, 1.2]	-0.36 [-0.66, 0.05]	91	0.017	0.067	-0.46 [-0.71, -0.12]	37
11-KT	0.28 [0.18, 0.43]	0.73 [0.50, 1.2]	-0.44 [-0.89, -0.18]	47	0.00019	0.0032	-0.72 [-0.86, -0.49]	37
Testosterone	9.3 [5.9, 10]	10 [8.7, 13]	-0.77 [-3.6, 1.5]	112	0.080	0.24	-0.34 [-0.63, 0.02]	37
11β-OHT	0.15 [0.07, 0.20]	0.37 [0.29, 0.47]	-0.21 [-0.33, -0.11]	56	0.00054	0.0076	-0.67 [-0.83, -0.41]	37
11-KA4	0.29 [0.21, 0.47]	0.61 [0.45, 0.86]	-0.31 [-0.56, -0.12]	50	0.00049	0.0074	-0.69 [-0.84, -0.43]	36
11βOHA4	2.5 [1.9, 3.4]	5.8 [3.9, 6.7]	-3.3 [-4.4, -1.4]	73	0.0033	0.033	-0.57 [-0.77, -0.26]	37
DHEA	2.5 [1.2, 3.1]	11 [5.7, 14]	-8.1 [-11, -3.6]	42	0.0001	0.0018	-0.75 [-0.88, -0.54]	37
A4	1.3 [1.2, 1.7]	3.1 [2.1, 4.7]	-1.8 [-2.8, -0.88]	53	0.00039	0.0062	-0.69 [-0.84, -0.44]	37
DHA4	0.11 [0.09, 0.12]	0.17 [0.11, 0.24]	-0.06 [-0.13, -0.01]	88	0.013	0.065	-0.48 [-0.72, -0.15]	37
Oestrone	0.11 [0.08, 0.12]	0.16 [0.11, 0.19]	-0.05 [-0.08, -0.01]	73	0.0033	0.033	-0.57 [-0.77, -0.26]	37
Corticosterone	7.8 [3.5, 11]	16 [6.9, 27]	-8.1 [-19, 1.5]	84	0.0092	0.055	-0.51 [-0.73, -0.18]	37
Cortisone	47 [35, 55]	60 [52, 70]	-13 [-29, -2.8]	81	0.007	0.049	-0.52 [-0.74, -0.20]	37
11-Deoxycortisol	0.55 [0.30, 0.89]	1.9 [0.70, 2.4]	-1.4 [-2.0, -0.46]	79	0.0058	0.047	-0.54 [-0.75, -0.22]	37
21-OHP4	0.07 [0.04, 0.09]	0.20 [0.08, 0.37]	-0.13 [-0.30, -0.03]	67	0.0018	0.021	-0.61 [-0.79, -0.31]	37
17-OHP5	0.93 [0.63, 2.3]	5.6 [1.3, 7.9]	-4.7 [-6.7, -0.82]	61	0.00094	0.012	-0.64 [-0.81, -0.36]	37
17-OHP4	2.0 [1.4, 2.3]	2.2 [1.9, 3.4]	-0.21 [-1.2, 0.29]	115	0.097	0.24	-0.32 [-0.61, 0.04]	37
Pregnenolone	1.0 [0.60, 1.4]	2.2 [1.1, 3.4]	-1.2 [-2.5, -0.09]	72	0.003	0.033	-0.58 [-0.78, -0.27]	37
Progesterone	0.15 [0.13, 0.18]	0.18 [0.11, 0.34]	-0.03 [-0.15, 0.04]	141	0.39	0.39	-0.17 [-0.50, 0.20]	37
1 Wilcoxon rank sum test
2 Holm adjustment
3 r (rank biserial)

## Sheet: Table S8 - MIBCvsNMIBC DGE
Table S8 - Differential gene expression analysis of steroidogenic enzymes between MIBC and NMIBC tumours from both cohorts.
symbol	fdr	pvalue	fc	log2fc	MIBC mean	MIBC SD	NMIBC mean	NMIBC SD
AKR1C1	0.000819672	0.000207615	-3.53296	-1.82088	42.9737	44.9803	140.644	128.612
AKR1C2	0	4.41536e-05	-4.95526	-2.30896	78.7417	101.846	251.019	295.153
AKR1C3	0.00197109	0.00055795	-3.14597	-1.65351	62.7834	73.0937	151.099	171.452
AKR1C4	0.0174514	0.00609638	-1.90791	-0.931996	1.55628	1.64641	4.50828	5.02379
HSD11B1	0.00570071	0.00181435	2.22038	1.15081	5.16273	6.64792	0.963546	0.816452
HSD11B2	0.810868	0.736072	1.05614	0.0787956	7.3032	6.53527	6.82273	6.07743
HSD17B1	0.0425834	0.016596	-1.55674	-0.63853	26.8095	8.234	42.1537	14.6499
HSD17B2	0	3.21585e-08	-12.9325	-3.69293	21.854	43.2262	132.43	96.9721
HSD17B6	0.000819672	0.000220125	3.13366	1.64785	9.07426	10.9776	2.5693	7.07824
SRD5A1	0.155206	0.0807484	1.36696	0.450972	15.614	15.7234	9.02436	3.64167
STS	0.362263	0.246153	-1.2195	-0.286286	26.8962	24.6523	28.3023	22.3628
SULT2B1	0.000819672	0.000195813	3.11189	1.63779	8.29799	15.2552	0.749192	1.37919
AR	0.0205415	0.00717874	-2.22715	-1.1552	20.8327	29.2138	45.882	52.7199
ESR1	0.0287671	0.0105622	1.78765	0.838067	3.58858	2.86819	2.23291	5.00685
ESR2	0.235204	0.139279	-1.2929	-0.370608	1.80315	1.25377	3.86779	5.98199
NR3C1	0.0361202	0.0136165	1.74648	0.80445	34.975	24.8358	20.4023	14.3509
NR3C2	0.570964	0.452871	1.14052	0.189692	7.19152	9.39242	5.05783	4.91814
OXER1	0.183962	0.0999194	1.32954	0.410927	2.43328	1.81592	1.44243	1.14959
SLC39A9	0.172719	0.0922074	-1.30499	-0.384043	51.2976	16.622	66.8531	19.171
